# Supplementary material for: (Persistent) Organic pollutants in Germany: results from a pilot study within the 2015 moss survey
Source: Environ Sci Eur. 2018 Nov 12;30(1):43. doi: 10.1186/s12302-018-0172-y (PMC6244560; doi:10.1186/s12302-018-0172-y)
Supplement: Supplementary file 2 — Additional file 2. Spearman correlation. [file 12302_2018_172_MOESM2_ESM.xls]

## Sheet: conc
Spearman correlation
on substance concentrations
		Flu	Phe	Ant	Fla	Pyr	BaA	Chr	Bb+jF	BkF	BaP	DahA	IcdP	BghiP	1,2,3,4,6,7,8-HpCDD	OcCDD	2,3,7,8-TCDF	1,2,3,4,6,7,8-HpCDF	OctaCDF	PCB 77	PCB 105	PCB 118	PCB 156	PCB 157	PCB 167	PCB 189	a-HBCD	b-HBCD	g-HBCD	BDE 47	BDE 100	BDE 99	BDE 209	ATE	BATE	DPTE	PBT	HBBz	DBDPE	Syn-DP
Flu	R
	p
Phe	R	0.778457
	p	0.0114337
Ant	R	0.529412	0.985611
	p	0.140037	0.000154543
Fla	R	0.694623	0.833333	0.666737
	p	0.0279424	0.00508777	0.0740449
Pyr	R	0.730552	0.785714	0.521794	0.97619
	p	0.0197778	0.0104076	0.144172	1.6572e-05
BaA	R	0.658694	0.952381	0.927634	0.761905	0.690476
	p	0.0378448	0.0001302	0.00383292	0.0140025	0.0289952
Chr	R	0.550908	0.833333	0.550782	0.809524	0.785714	0.857143
	p	0.0785092	0.00508777	0.128685	0.00745133	0.0104076	0.00326501
Bb+jF	R	0.514979	0.738095	0.347863	0.785714	0.761905	0.785714	0.97619
	p	0.0957747	0.0182764	0.249627	0.0104076	0.0140025	0.0104076	1.6572e-05
BkF	R	0.536145	0.790433	0.455882	0.80241	0.778457	0.826362	0.99403	0.99403
	p	0.0853802	0.00977227	0.181775	0.00827036	0.0114337	0.00572138	2.64808e-07	2.64808e-07
BaP	R	0.646718	0.952381	0.840668	0.809524	0.761905	0.952381	0.952381	0.880952	0.922172
	p	0.0415439	0.0001302	0.0180288	0.00745133	0.0140025	0.0001302	0.0001302	0.00192516	0.000555409
DahA	R	0.436364	0.810844	0.637748	0.594619	0.558581	0.882919	0.954994	0.882919	0.927273	0.954994
	p	0.163836	0.0134582	0.0865356	0.079545	0.0962263	0.00422517	0.000402768	0.00422517	0.00131684	0.000402768
IcdP	R	0.622766	0.761905	0.376851	0.595238	0.619048	0.833333	0.880952	0.857143	0.874267	0.857143	0.918956
	p	0.0495504	0.0140025	0.230741	0.0597649	0.0508665	0.00508777	0.00192516	0.00326501	0.00225619	0.00326501	0.00171831
BghiP	R	0.634742	0.690476	0.173931	0.595238	0.619048	0.738095	0.880952	0.904762	0.89822	0.809524	0.846881	0.952381
	p	0.0454452	0.0289952	0.370867	0.0597649	0.0508665	0.0182764	0.00192516	0.00100414	0.0012194	0.00745133	0.00809856	0.0001302
1,2,3,4,6,7,8-HpCDD	R	-0.0718576	0.285714	-0.289886	0.357143	0.333333	0.357143	0.690476	0.738095	0.718576	0.52381	0.396412	0.52381	0.619048
	p	0.432865	0.246363	0.288676	0.19256	0.209877	0.19256	0.0289952	0.0182764	0.0223113	0.0913604	0.189317	0.0913604	0.0508665
OcCDD	R	-0.203596	0.142857	-0.289886	0.285714	0.261905	0.238095	0.571429	0.642857	0.610789	0.380952	0.198206	0.404762	0.5	0.97619
	p	0.314337	0.367882	0.288676	0.246363	0.265461	0.285078	0.06948	0.0427794	0.0538606	0.175906	0.335043	0.159944	0.103516	1.6572e-05
2,3,7,8-TCDF	R	-0.2	0.0857143	-0.3	0.2	0.0857143	0.257143	0.657143	0.657143	0.657143	0.485714	0.60876	0.485714	0.6	0.885714	0.885714
	p	0.352	0.435872	0.311919	0.352	0.435872	0.311394	0.0780875	0.0780875	0.0780875	0.164362	0.0998301	0.164362	0.104	0.00942274	0.00942274
1,2,3,4,6,7,8-HpCDF	R	-0.251502	0.0952381	-0.289886	0.309524	0.261905	0.238095	0.5	0.595238	0.550908	0.309524	0.0900937	0.333333	0.404762	0.880952	0.952381	0.771429
	p	0.273971	0.411253	0.288676	0.227822	0.265461	0.285078	0.103516	0.0597649	0.0785092	0.227822	0.423836	0.209877	0.159944	0.00192516	0.0001302	0.0361983
OctaCDF	R	-0.702731	-0.357143	-0.289886	-0.0357143	-0.107143	-0.142857	0.25	0.392857	0.324337	-0.0357143	0.0900937	0	0.107143	0.821429	0.928571	0.771429	1
	p	0.0391187	0.215806	0.288676	0.469704	0.409575	0.379973	0.294362	0.191658	0.238943	0.469704	0.423836	0.5	0.409575	0.0117244	0.00125974	0.0361983	0
PCB 77	R	0.275454	0.547619	0.434828	0.452381	0.52381	0.452381	0.452381	0.285714	0.371264	0.52381	0.414431	0.428571	0.238095	0.190476	0.119048	-0.371429	0.0238095	-0.25
	p	0.254527	0.0800128	0.194433	0.130202	0.0913604	0.130202	0.130202	0.246363	0.182601	0.0913604	0.177634	0.144702	0.285078	0.325701	0.389443	0.234239	0.477687	0.294362
PCB 105	R	0.610789	0.928571	0.811679	0.738095	0.666667	0.833333	0.738095	0.619048	0.682647	0.880952	0.630656	0.571429	0.52381	0.357143	0.214286	0.142857	0.119048	-0.321429	0.571429
	p	0.0538606	0.000431484	0.0249288	0.0182764	0.0354938	0.00508777	0.0182764	0.0508665	0.0310463	0.00192516	0.0644438	0.06948	0.0913604	0.19256	0.305172	0.393586	0.389443	0.241036	0.06948
PCB 118	R	0.414431	0.785714	0.637748	0.428571	0.321429	0.607143	0.428571	0.25	0.342356	0.678571	0.468487	0.214286	0.178571	-0.0357143	-0.25	0.0857143	-0.428571	-0.428571	0.321429	0.964286
	p	0.177634	0.0181192	0.0865356	0.168684	0.241036	0.0741156	0.168684	0.294362	0.226126	0.0468751	0.144498	0.322256	0.350829	0.469704	0.294362	0.435872	0.168684	0.168684	0.241036	0.000227075
PCB 156	R	0.450469	0.892857	0.811679	0.607143	0.5	0.75	0.607143	0.428571	0.522544	0.821429	0.630656	0.357143	0.285714	0.0357143	-0.178571	0.142857	-0.321429	-0.321429	0.428571	1	0.964286
	p	0.155215	0.00340359	0.0249288	0.0741156	0.126585	0.0260907	0.0741156	0.168684	0.114439	0.0117244	0.0644438	0.215806	0.267255	0.469704	0.350829	0.393586	0.241036	0.241036	0.168684	0	0.000227075
PCB 157	R	-0.0579771	0.771429	0.753702	0.257143	0.0285714	0.828571	0.485714	0.257143	0.376851	0.771429	0.6	0.257143	0.0285714	0.0857143	0.0857143	0.1	0.0285714	0.0285714	0.428571	0.942857	0.885714	0.942857
	p	0.456566	0.0361983	0.0417616	0.311394	0.478577	0.0207813	0.164362	0.311394	0.230741	0.0361983	0.104	0.311394	0.478577	0.435872	0.435872	0.436444	0.478577	0.478577	0.198251	0.00240233	0.00942274	0.00240233
PCB 167	R	-0.115954	0.6	0.579771	-0.0285714	-0.257143	0.657143	0.2	-0.0285714	0.0869657	0.542857	0.371429	0.0857143	-0.142857	-0.0285714	-0.0285714	0	-0.0857143	-0.0857143	0.314286	0.885714	0.942857	0.885714	0.942857
	p	0.413424	0.104	0.113892	0.478577	0.311394	0.0780875	0.352	0.478577	0.43494	0.132851	0.234239	0.435872	0.393586	0.478577	0.478577	0.5	0.435872	0.435872	0.272047	0.00942274	0.00240233	0.00942274	0.00240233
PCB 189	R	0.666886	0.9	0.872082	0.5	0.5	0.9	0.3	-0.1	0.102598	0.8	0.5	0.3	-0.1	-0.6	-0.6	-0.8	-0.7	-0.7	0.7	1	0.9	1	1	0.9
	p	0.109447	0.018693	0.0269271	0.195501	0.195501	0.018693	0.311919	0.436444	0.434799	0.052044	0.195501	0.311919	0.436444	0.142378	0.142378	0.1	0.0940602	0.0940602	0.0940602	0	0.018693	0	0	0.018693
a-HBCD	R	0.419169	0.333333	-0.695725	0.214286	0.261905	0.285714	0.5	0.547619	0.526956	0.428571	0.234244	0.571429	0.738095	0.619048	0.52381	0.542857	0.333333	0	0.0238095	0.357143	0.142857	0.0357143	-0.371429	-0.2	-0.7
	p	0.150633	0.209877	0.0623947	0.305172	0.265461	0.246363	0.103516	0.0800128	0.0898145	0.144702	0.306578	0.06948	0.0182764	0.0508665	0.0913604	0.132851	0.209877	0.5	0.477687	0.19256	0.379973	0.469704	0.234239	0.352	0.0940602
b-HBCD	R	0.3	0.2	-0.6	0.2	0.2	0.2	0.5	0.5	0.5	0.5	0.359092	0.4	0.7	0.6	0.6	0.8	0.3	0.3	-0.6	0.3	0.4	0.3	0.2	0.4	-1	0.9
	p	0.311919	0.37353	0.2	0.37353	0.37353	0.37353	0.195501	0.195501	0.195501	0.195501	0.276407	0.252316	0.0940602	0.142378	0.142378	0.052044	0.311919	0.311919	0.142378	0.311919	0.252316	0.311919	0.4	0.3	0	0.018693
g-HBCD	R	-0.263478	-0.238095	-0.695725	0.119048	0.142857	-0.119048	0.214286	0.380952	0.299407	-0.047619	-0.126131	0.142857	0.285714	0.666667	0.785714	0.714286	0.857143	0.857143	-0.238095	-0.285714	-0.75	-0.678571	-0.6	-0.657143	-0.9	0.333333	0.5
	p	0.264183	0.285078	0.0623947	0.389443	0.367882	0.389443	0.305172	0.175906	0.23563	0.455425	0.393786	0.367882	0.246363	0.0354938	0.0104076	0.0553936	0.00326501	0.00684866	0.285078	0.246363	0.0260907	0.0468751	0.104	0.0780875	0.018693	0.209877	0.195501
BDE 47	R	-0.564288	-0.2	-0.0512989	0	-0.4	0	-0.2	-0.1	-0.153897	0	-0.2	-0.6	-0.5	0.3	0.3	0.2	0.6	0.6	-0.6	0.2	0.2	0.2	0.4	0.4	-0.2	-0.1	0.5	0.1
	p	0.160862	0.37353	0.467356	0.5	0.252316	0.5	0.37353	0.436444	0.402414	0.5	0.37353	0.142378	0.195501	0.311919	0.311919	0.4	0.142378	0.142378	0.142378	0.37353	0.37353	0.37353	0.252316	0.252316	0.4	0.436444	0.333333	0.436444
BDE 100	R	0.360375	0.428571	-0.410391	0.464286	0.357143	0.285714	0.464286	0.5	0.486506	0.5	0.0579771	0.142857	0.392857	0.535714	0.428571	0.6	0.285714	0.142857	-0.214286	0.642857	0.485714	0.485714	0.3	0.3	-0.4	0.678571	0.8	0.0714286	0.9
	p	0.213574	0.168684	0.246268	0.146967	0.215806	0.267255	0.146967	0.126585	0.134124	0.126585	0.456566	0.379973	0.191658	0.107609	0.168684	0.142378	0.267255	0.393586	0.322256	0.0596962	0.164362	0.164362	0.311919	0.311919	0.3	0.0468751	0.1	0.439524	0.018693
BDE 99	R	0.360375	0.285714	-0.820783	0.392857	0.357143	0.142857	0.392857	0.5	0.450469	0.357143	-0.0579771	0.142857	0.464286	0.571429	0.5	0.8	0.357143	0.257143	-0.321429	0.428571	0.142857	0.142857	-0.3	-0.3	-0.8	0.785714	0.8	0.321429	0.6	0.928571
	p	0.213574	0.267255	0.0442935	0.191658	0.215806	0.379973	0.191658	0.126585	0.155215	0.215806	0.456566	0.379973	0.146967	0.090101	0.126585	0.052044	0.215806	0.311394	0.241036	0.168684	0.393586	0.393586	0.311919	0.311919	0.1	0.0181192	0.1	0.241036	0.142378	0.00125974
BDE 209	R	0.410391	0.3	-0.210819	0.5	0.5	0.1	0.4	0.7	0.564288	0.3	0.307794	0.2	0.7	0.4	0.3	0.8	0.3	0.3	-0.9	0.1	0.1	0.1	-0.8	-0.8	-0.8	0.7	1	0.3	0.4	0.6	0.7
	p	0.246268	0.311919	0.394591	0.195501	0.195501	0.436444	0.252316	0.0940602	0.160862	0.311919	0.307192	0.37353	0.0940602	0.252316	0.311919	0.1	0.311919	0.311919	0.018693	0.436444	0.436444	0.436444	0.1	0.1	0.1	0.0940602	0	0.311919	0.3	0.142378	0.0940602
ATE	R	-0.0147059	-0.463817	-0.552632	-0.347863	-0.0579771	-0.666737	-0.579771	-0.579771	-0.588235	-0.666737	-0.564288	-0.289886	-0.289886	-0.260897	-0.260897	-0.4	-0.347863	-0.359092	0.289886	-0.376851	-0.410391	-0.410391	-0.666886	-0.666886	-0.316228	0.0289886	-1	0.231908	-0.666886	-0.289886	0	-0.316228
	p	0.488971	0.177082	0.167017	0.249627	0.456566	0.0740449	0.113892	0.113892	0.109709	0.0740449	0.160862	0.288676	0.288676	0.308767	0.308767	0.3	0.249627	0.276407	0.288676	0.230741	0.246268	0.246268	0.109447	0.109447	0.341886	0.478265	0	0.329187	0.109447	0.288676	0.5	0.341886
BATE	R	0.684712	0.535714	-0.307794	0.5	0.607143	0.464286	0.714286	0.785714	0.756787	0.571429	0.550782	0.714286	0.892857	0.464286	0.321429	0.4	0.142857	-0.0857143	0	0.357143	0.0285714	0.0285714	-0.6	-0.6	-0.4	0.821429	0.8	0.178571	-0.7	0.428571	0.607143	0.6	0.144943
	p	0.0448332	0.107609	0.307192	0.126585	0.0741156	0.146967	0.0356718	0.0181192	0.0244525	0.090101	0.128685	0.0356718	0.00340359	0.146967	0.241036	0.252316	0.379973	0.435872	0.5	0.215806	0.478577	0.478577	0.142378	0.142378	0.3	0.0117244	0.1	0.350829	0.0940602	0.168684	0.0741156	0.142378	0.392054
DPTE	R	0.521794	0.142857	-0.564288	0.257143	0.485714	0.0857143	0.257143	0.371429	0.318874	0.0857143	-0.3	0.485714	0.6	0.428571	0.428571	-0.2	0.371429	-0.1	0.2	-0.0285714	-0.8	-0.8	-0.9	-0.9	-0.8	0.657143	-0.5	0.657143	-0.7	0.142857	0.485714	0.4	0.492805	0.885714
	p	0.144172	0.393586	0.160862	0.311394	0.164362	0.435872	0.311394	0.234239	0.26895	0.435872	0.311919	0.164362	0.104	0.198251	0.198251	0.4	0.234239	0.436444	0.352	0.478577	0.052044	0.052044	0.018693	0.018693	0.1	0.0780875	0.333333	0.0780875	0.0940602	0.393586	0.164362	0.3	0.160316	0.00942274
PBT	R	-0.738769	-0.607143	-0.153897	-0.642857	-0.75	-0.642857	-0.642857	-0.678571	-0.666694	-0.571429	-0.579771	-0.821429	-0.785714	-0.0357143	0.0357143	0.3	0	0.371429	-0.214286	-0.214286	0.0285714	0.0285714	0.6	0.6	0.2	-0.321429	0	-0.0714286	0.8	0.107143	-0.0357143	-0.5	-0.0579771	-0.714286	-0.657143
	p	0.0289292	0.0741156	0.402414	0.0596962	0.0260907	0.0596962	0.0596962	0.0468751	0.0509602	0.090101	0.113892	0.0117244	0.0181192	0.469704	0.469704	0.311919	0.5	0.234239	0.322256	0.322256	0.478577	0.478577	0.142378	0.142378	0.4	0.241036	0.5	0.439524	0.052044	0.409575	0.469704	0.195501	0.456566	0.0356718	0.0780875
HBBz	R	0	-0.3	-0.8	-0.3	0	-0.7	-0.2	-0.2	-0.2	-0.4	-0.359092	-0.2	0.1	0.2	0.2	0.1	-0.1	-0.1	0.3	0	0	0	-0.4	-0.4	-0.5	0.6	0.4	0.2	-0.4	0.3	0.5	0	0.8	0.5	0.4	0.1
	p	0.5	0.311919	0.1	0.311919	0.5	0.0940602	0.37353	0.37353	0.37353	0.252316	0.276407	0.37353	0.436444	0.37353	0.37353	0.436444	0.436444	0.436444	0.311919	0.5	0.5	0.5	0.3	0.3	0.333333	0.142378	0.3	0.37353	0.3	0.311919	0.195501	0.5	0.1	0.195501	0.3	0.436444
DBDPE	R	0.504525	0.678571	-0.102598	0.428571	0.464286	0.642857	0.857143	0.821429	0.846881	0.75	0.695725	0.785714	0.857143	0.75	0.571429	0.7	0.321429	-0.0857143	0.285714	0.678571	0.485714	0.485714	0.3	0.3	0.2	0.892857	1	0.0357143	-0.4	0.535714	0.535714	0.3	-0.115954	0.785714	0.485714	-0.428571	0.6
	p	0.124102	0.0468751	0.434799	0.168684	0.146967	0.0596962	0.00684866	0.0117244	0.00809856	0.0260907	0.0623947	0.0181192	0.00684866	0.0260907	0.090101	0.0940602	0.241036	0.435872	0.267255	0.0468751	0.164362	0.164362	0.311919	0.311919	0.4	0.00340359	0	0.469704	0.252316	0.107609	0.107609	0.311919	0.413424	0.0181192	0.164362	0.168684	0.142378
Syn-DP	R	0.594619	0.392857	-0.666886	0.428571	0.535714	0.285714	0.571429	0.678571	0.630656	0.428571	0.289886	0.535714	0.785714	0.5	0.392857	0.4	0.214286	0.0285714	-0.107143	0.285714	-0.0857143	-0.0857143	-0.8	-0.8	-0.8	0.857143	0.8	0.321429	-0.5	0.535714	0.75	0.7	0.289886	0.964286	0.942857	-0.571429	0.5	0.714286
	p	0.079545	0.191658	0.109447	0.168684	0.107609	0.267255	0.090101	0.0468751	0.0644438	0.168684	0.288676	0.107609	0.0181192	0.126585	0.191658	0.252316	0.322256	0.478577	0.409575	0.267255	0.435872	0.435872	0.052044	0.052044	0.1	0.00684866	0.1	0.241036	0.195501	0.107609	0.0260907	0.0940602	0.288676	0.000227075	0.00240233	0.090101	0.195501	0.0356718
Anti-DP	R	0.450469	0.285714	-0.872082	0.392857	0.428571	0.178571	0.464286	0.607143	0.540562	0.357143	0.0869657	0.321429	0.642857	0.571429	0.5	0.7	0.357143	0.257143	-0.321429	0.285714	-0.0857143	-0.0857143	-0.7	-0.7	-1	0.857143	1	0.428571	0.1	0.75	0.928571	0.9	0.144943	0.821429	0.771429	-0.321429	0.6	0.607143	0.928571
	p	0.155215	0.267255	0.0269271	0.191658	0.168684	0.350829	0.146967	0.0741156	0.105145	0.215806	0.43494	0.241036	0.0596962	0.090101	0.126585	0.0940602	0.215806	0.311394	0.241036	0.267255	0.435872	0.435872	0.0940602	0.0940602	0	0.00684866	0	0.168684	0.436444	0.0260907	0.00125974	0.018693	0.392054	0.0117244	0.0361983	0.241036	0.142378	0.0741156	0.00125974

## Sheet: Koa Kow
Spearman
conc ratios to Koa or Kow
	log(KOW)	log(KOA)
mean moss/conif. Tree
R	0.905269	0.84211
p	2.55773e-05	0.000294539
mean moss/decid. Tree
R	0.678469	0.749266
p	0.00193063	0.000417489
